# Supplementary material for: Beyond the Plate: Uncovering Inequalities in Fruit and Vegetable Intake across Indonesian Districts
Source: Nutrients. 2023 Apr 30;15(9):2160. doi: 10.3390/nu15092160 (PMC10180582; doi:10.3390/nu15092160)
Supplement: Supplementary file 1 [file nutrients-15-02160-s001.zip]

Archive with 1 entries (1 files):
- nutrients-2306528-supplementary.pdf
